# Supplementary material for: High-Flux Hemodialysis and High-Volume Hemodiafiltration Improve Serum Calcification Propensity
Source: PLoS One. 2016 Apr 11;11(4):e0151508. doi: 10.1371/journal.pone.0151508 (PMC4827813; doi:10.1371/journal.pone.0151508)
Supplement: S1 Data — (XLSX) [file pone.0151508.s001.xlsx]

## Sheet: Blad1
Albumin pre dialysis treatment1	Calcium pre dialysis treatment 1	Phophate pre dialysis treatment 1	Magnesium pre dialysis treatment 1	Albumin post dialysis treatment 1	Calcium post dialysis treatment 1	Posphate post dialysis treatment 1	Magnesium post dialysis treatment 1	Albumin pre dialysis treatment2	Calcium pre dialysis treatment 2	Phophate pre dialysis treatment 2	Magnesium pre dialysis treatment 2	Albumin post dialysis treatment 2	Calcium post dialysis treatment 2	Posphate post dialysis treatment 2	Magnesium post dialysis treatment 2	Albumin pre dialysis treatment 3	Calcium pre dialysis treatment 3	Phophate pre dialysis treatment 3	Magnesium pre dialysis treatment 3	Albumin post dialysis treatment 3	Calcium post dialysis treatment 3	Posphate post dialysis treatment 3	Magnesium post dialysis treatment 3	Gender	Age (years) at time of analysis	dialysis modality	Bicarbonate pre dialysis first dialysis of the week	CRP level pre dialysis first dialysis of the week	Target weight (kg)	Kt/V	AV fistula flow ml/min	HDF volume	RR systolic pre dialysis 1	RR diastolic pre dialysis 1	dialysis vintage (months)	RR systolic post dialysis 1	RR diastolic post dialysis 1	pre dialysis weight (kg) 1	post-dialysis weight (kg) dialysis 1	RR systolic pre dialysis 2	RR diastolic pre dialysis 2	RR systolic post dialysis 2	RR diastolic post dialysis 2	weight pre dialysis 2	weight post dialysis 2	HDF volume dialysis 2	RR systolic pre dialysis 3	RR diastolic pre dialysis 3	RR systolic post dialysis 3
40.2	2.54	1.88	0.89	46	2.54	0.59	0.77	33.7	2.35	1.56	0.82	37.3	2.34	0.59	0.7	39.6	2.58	1.53	0.86	42	2.52	0.53	0.76	vrouw	61	HDF	21	<6	58	5.67	883		102	59	54	88	55	59.5	58.3	105	60			58.5		25.3			103
39.7	2.23	1.74	1.2	47	2.65	0.59	0.87	34.1	1.98	1.64	1.09	34.2	2.07	0.55	0.72	42	2.28	1.39	1.17	46.9	2.6	0.63	0.88	man	76	HDF	22	9.3	81.5	4.35	766		106	47	27	125	35	83.4	81.5	135	63	129	67	82.1	81.5	21.5	129	59	113
33	2.04	1.46	0.7	40.3	2.5	0.67	0.73	34.5	2.11	1.57	0.7	40.6	2.57	0.65	0.78	31.9	2.2	1.1	0.72	41.9	2.6	0.54	0.75	vrouw	83	HDF	25	24	72	6.52	1150		90	63	38			74.2		100	49	104	89	74.2	72	18	82	44	60
40	2.19	1.84	0.93	48.9	2.71	0.86	0.87	41.3	2.22	1.81	0.91	49.5	2.67	0.88	0.81	41.8	2.25	1.62	0.88	51.4	2.8	0.79	0.84	man	82	HD	24	22	62.5	6.2	1883	nvt	119	57	27	109	51	64.5	63	98	70	101	58	64.4	62.5	nvt	112	58	101
38.5	2.25	1.43	0.91	39.5	2.5	0.61	0.78	37.2	2.31	1.22	0.82	37	2.27	0.48	0.67	40.3	2.32	1.48	0.8	38.2	2.42	0.64	0.73	man	60	HDF	24	9.5	67.5	5.56	980		148	37	18	162	59	66.8	67	149	61			67	66.7		154	71
39.5	2.22	1.15	1	35	2.21	0.56	0.76	36.9	2.21	1.16	0.95	38.8	2.49	0.55	0.81	37.3	2.16	1.61	0.98	36.1	2.19	0.55	0.74	man	72	HD	24	35	67	5.53	1773	nvt	105	55	30			68.9	66.7	92	51	96	47	66.5	66.5	nvt	102	60	118
37.9	2.51	0.98	0.78	39.4	2.55	0.41	0.79	36.2	2.45	0.77	0.77	41.4	2.59	0.72	0.72	35.2	2.39	0.89	0.69	41.5	2.52	0.89	0.73	vrouw	65	HDF	26	<6	59	5.55	1683				19	126	68	60	58.8	140	61	121	58	60	59	27	140	60	103
33.9	1.89	1.09	0.64	46.6	2.58	1.12	0.73	36	1.98	1.08	0.69	51.4	2.72	0.71	0.8	28.8	1.77	0.91	0.64	41.2	2.29	0.57	0.69	man	80	HDF	22	<6	92	7.03	1333		106	60	24	75	39	96.2		104	57			96			98	59	100
34.4	2.11	1.43	0.97	46.5	2.71	0.72	0.83	37.1	2.28	1.48	0.94	33.8	2.1	0.55	0.66	36	2.15	1.37	0.89	46	2.63	0.7	0.82	vrouw	68	HDF	25	20	83.5	4.23	660	15.3	110	53	11	103	61	97	94	126	76	113	48	95.9	94	16.9	111	62	120
45.3	2.36	1.36	1	48.2	2.62	0.65	0.79	46.2	2.34	1.74	0.97	49.3	2.66	0.84	0.86	44.6	2.34	1.22	0.65	39	2.42	0.69	0.75	man	79	HD	21	<6	77.5	2.49	1083	nvt	156	69	99	154	67	79.1	77.5	165	82	116	48	78.7		nvt
37.3	2.23	1.44	0.88	51.8	2.8	0.96	0.84	43.9	2.38	1.46	0.99	50	2.87	0.88	0.87	40.3	2.23	1.2	0.91	49.8	2.68	0.93	0.82	man	72	HDF	22	9.3	91.5	4.39	1536	15.8	144	74	60	90	53	95.6	91.9	99	59	100	47	93.4	91.1	20.7	103	67	108
42.7	2.29	2.46	1.14	52.8	2.88	0.94	0.91	44.8	2.43	2.11	1.08	35	2.33	0.79	0.74	39.4	2.18	1.81	0.97	44.1	2.5	0.62	0.76	man	48	HDF	24	<6	75	4.81	1736		125	81	73	125	75	77.5		122	81	123	77	76	74.7		125	76	116
45.2	2.2	1.85	1.31	57.5	2.77	0.69	0.95	42.4	2.03	1.76	1.18	56.4	2.71	0.67	0.91	44.8	2.27	1.86	1.15	56.4	2.71	0.67	0.91	vrouw	61	HD	22	<6	98	4.93	1896	nvt	145	79	105	116	63	102	98.4	135	70	99	62	101.1	97.9	nvt	123	67	102
39.9	2.18	1.09	1.14	44.2	2.56	0.4	0.83	32.6	2	0.88	1.01	40.5	2.44	0.32	0.8	33.6	1.92	0.87	0.91	41.1	2.47	0.4	0.79	vrouw	63	HDF	25	<6	70.5	4.76	833	23	170	76	90	150	87	73.7	71			204	69	72.9	71	22.3	212	86	185
35.2	2.54	1.27	0.99	28.4	2.16	0.51	0.7	35.5	2.43	1.03	0.95	39.6	2.48	0.52	0.78	36.2	2.46	0.82	0.84	35.6	2.38	0.4	0.72	vrouw	78	HDF	25	<6	72.5	5.94	533	22.5	126	61	118			74.5	72.9	132	64	138	65	74.8		18	142	51	140
42.7	2.44	1.79	0.95	41	2.48	0.79	0.75	36.6	2.13	1.73	0.84	43.7	2.52	0.56	0.75	38.9	2.27	1.48	0.83	43.5	2.49	0.53	0.75	man	67	HDF	21	8.6	84	5	653		162	62	66			85.4	84	165	65			85.5			146	43	150
40.3	2.23	1.01	0.6	48.2	2.66	0.7	0.74	38.3	2.22	0.91	0.58	45.3	2.55	1.17	0.72	40.7	2.29	0.88	0.57	46.6	2.49	0.92	0.7	man	75	HDF	16	11	113	4.26	1853		126	67	29	125	63	116.3	113	126	65			115.4	113.3	25	161	73	140
41.7	2.32	1.9	0.82	47	2.67	0.84	0.81	40.2	2.38	1.27	0.78	49.4	2.76	0.7	0.82	41.7	2.41	1.64	0.78	45.5	2.64	0.75	0.78	vrouw	80	HD	25	12	66.2	3.74	2376	nvt	141	79	4	140	77	67.7	66.4	174	79	157	88	67.8	66.3	nvt	136	69	119
40.4	2.36	2.28	1.32	42.5	2.36	1.12	0.91	33.6	2.03	1.76	0.97	29.8	1.83	0.87	0.68	33.8	1.98	1.47	0.94	39.4	2.22	0.74	0.82	man	54	HDF	19	missing	50	3.93	1120		110	68	110	89	42	93.6	90.5	103	47	85	36	90.8	90.8		100	55	88
36.6	2.25	1.92	0.97	46.5	2.69	0.94	0.92	33.5	2.18	1.57	0.9	46.9	2.65	0.79	0.89	30.8	1.94	1.01	0.74	45.1	2.58	0.73	0.84	man	74	HD	23	16	74.5	4.16	700	nvt	114	56	62	119	52	77.7	74.5	152	67	127	41	77.5	74.6	nvt	120	35	112
38.7	2.17	1.25	1.08	36.7	2.4	0.68	0.81	40.9	1.68	1.09	1.03	42.2	2.51	0.65	0.81	42.7	2.23	1.12	1.01	40	2.34	0.57	0.76	vrouw	83	HD	23	<6	85	4.53	920	nvt	121	61	86	159	74	85.5	85	125	53			85.5		nvt	121	62	167
37.3	2.06	1.52	1.05	42.3	2.52	0.72	0.85	37.5	2.05	1.39	0.98	40.4	2.48	0.61	0.83	36	2.13	1.49	0.91	37.1	2.39	0.6	0.77	vrouw	79	HD	24	8.8	55	5.45	1280	nvt	96	61	69	113	58	56.2	54.7	108	60	118	60	55.9	54.8		96	57	108
34	2.25	1.24	0.83	42.3	2.26	0.69	0.85	38.8	2.26	1.32	0.84	41.8	2.54	0.7	0.82	33.3	2.17	1.11	0.73	42.9	2.5	0.63	0.78	vrouw	63	HD	25	<6	79	4.59	893	nvt	141	52	14	139	62	80.7	79	107	52			80.1	78.7	nvt	175	58	130
32.8	2.19	1.34	0.76	34.9	2.59	0.51	0.77	36.5	2.24	1.33	0.79	32.3	2.57	0.46	0.76	36.4	2.28	1.18	0.79	34.9	2.47	0.4	0.75	vrouw	78	HD	21	<6	42	4.33	1440	nvt	149	71	106	138	58	42.8	42.5	133	86	150	70	42.1	40	nvt	127	67	140
35.5	2.1	1.24	0.84	47.4	2.66	0.95	0.83	39.9	2.21	1.3	0.85	50.3	2.76	0.92	0.83	37.3	2.13	1.08	0.81	47.5	2.62	0.91	0.8	man	72	HD	26	<6	70	5.41	780	nvt	161	70	26			72	70.5	170	82	130	75	72.5	70.2	nvt	164	76	143
33.1	2.05	1.39	0.78	35	2.33	0.69	0.75	39.7	2.31	1.48	0.87	38.9	2.34	0.6	0.73									man	80	HDF	27	23	97.9	2.44	866		147	62	12			109.4		116	67	149	59	108.8
41.8	2.24	1.43	0.96	37.6	2.4	0.69	0.78	37.5	2.05	1.07	0.8	37.1	2.41	0.5	0.75	41.1	2.25	1.17	0.86	37.1	2.41	0.5	0.75	man	81	HDF	21	<6	73	5.04	1300				38	174	81	73.9		147	51	167	55	73.7	73	27	117	55
32.1	2.23	1.34	1.05	37.2	2.37	0.66	0.81	37.6	2.22	1.13	1	40	2.5	0.64	0.82	32.5	2.01	1.14	0.96	38.6	2.41	0.66	0.81	vrouw	70	HD	20	19	63.5	5.21	456	nvt	102	44	116	56	37	65	63.8	69	44	72	43	65	63.6		55	37	53
40.3	2.38	1.13	0.73	44.6	2.61	0.44	0.75	38.7	2.34	0.92	0.69	39.4	2.47	0.41	0.7	36.9	2.12	0.9	0.6	45.5	2.59	0.48	0.73	vrouw	74	HDF	26	11	85	5.03	860		120	74	111	116	62	86.6		119	62	104	54	86.1		23.2	116	51	107
40.9	2.4	1.75	1.19	46.1	2.67	0.8	0.88	32	1.97	1.32	0.98	45	2.61	0.65	0.85	35	2.03	1.08	0.95	47.5	2.52	0.59	0.8	vrouw	81	HD	26	7.7	64.5	4.96	1340	nvt	153	70	57	150	79	67	65.2	128	55	117	52	66.6	64.6	nvt	121	70	86
39.3	2.34	1.18	0.94	52.1	2.73	0.83	0.84	44	2.51	1.27	0.92	53.4	2.76	0.84	0.85	42	2.35	1.15	0.85	48.5	2.66	0.87	0.82	man	75	HD	25	<6	89.5	3.89	hemoglide	nvt	159	76	24	145	60	91.7	89.5	159	64	148	71	91.2	89.4		126	97	141
41	2.2	1.3	0.86	48.7	2.65	0.83	0.77	50	2.45	1.86	0.95	49	2.69	0.85	0.81	45.7	2.27	1.37	0.87	49.9	2.64	0.74	0.77	man	57	HDF	24	<6	102	4.88	1256		120	69	128	126	73	104.3	102.1	151	73	131	68	103	102	24.9	114	75	96
41.5	2.33	1.43	1.21	47	2.68	0.78	0.87	45.5	2.35	1.35	1.1	45.7	2.62	0.51	0.83	40.2	2.26	1.13	0.95	47.4	2.61	0.69	0.81	vrouw	33	HD	25	<6	50.5	6.25	3773	nvt	126	76	9	124	66	51.6	50.5	129	75	119	69	51.3	50.5		121	64	126
41.9	2.52	1.31	0.97	49.9	2.82	0.53	0.86	35.3	2.26	1.43	0.84	45.6	2.65	0.59	0.81	42.1	2.4	1.31	0.88	46.5	2.6	0.58	0.76	man	76	HDF	26	<6	69.5	5.45	870	20	124	60	61	82	48	71.5	69.4	100	58	91	56	70.5	69.5	22.6	94	53	99
39.4	2.37	1.93	1.1	43.1	2.68	1.06	0.91	26.9	1.73	1.31	0.76	38.8	2.53	1.17	0.89	38.6	2.34	0.94	0.94	39.6	2.44	0.79	0.79	vrouw	80	HDF	21	13	87.5	2.64	666	16.8	161	70	37	134	59	89.3	87.7	167	72	137	61	89	87.7		132	58	142
39.8	2.25	1.24	0.83	41.9	2.56	0.63	0.78	38.6	2.22	1.5	0.86	40	2.5	0.69	0.78	37.3	2.16	1.23	0.83	38.5	2.32	0.66	0.73	man	85	HD	23	11	79.5	3.36	643	nvt	110	54	86	109	49	81	79.5	93	44			80.7	79.5	nvt	91	38
47	2.44	2.23	1.1	45.3	2.69	0.81	0.88	37	2.08	1.46	0.88	41.7	2.56	0.8	0.82	39.6	2.24	1.23	0.89	42.8	2.65	0.66	0.77	man	86	HD	23	21	61.5	4.29	1276	nvt	137	86	26	167	70	61.7	61.5	126	51	151	58	61.1		nvt	135	51	155
32.4	2.13	1.11	1.14	50.7	2.78	0.73	0.9	38.7	2.23	1.3	1.09	48.7	2.58	0.87	0.87	43.2	2.4	1.02	1.06	44.6	2.57	0.63	0.76	vrouw	33	HD	22	13	66	5.17	1416	nvt	144	82	117			68.2		136	89	116	71	67.5	66.1	nvt	136	85	133
41.6	2.24	1.31	0.77	44.5	2.64	0.66	0.76	44.2	2.31	1.47	0.78	37.6	2.43	0.62	0.72	43.1	2.33	1.1	0.8	44.9	2.7	0.62	0.79	man	75	HDF	26	6.5	76	5.35	1473		169	60	27	143	62	75.9	76	128	70	153	68	75.8			145	60	142
35.1	2.58	1.6	1.13	42.6	2.68	0.59	0.84	34.5	2.49	1.48	1.08	42.1	2.75	0.68	0.88	38	2.6	1.7	1.18	31.7	2.28	0.57	1.08	vrouw	78	HDF	26	7.7	92.5	4.56	2050	20.7	131	64	23	82	35	94.8	92.6	119	64	90	44	93.3	92.4		105	51	87
41.1	2.32	1.3	0.92	45.6	2.57	0.55	0.81	37.9	2.27	1.57	0.94	46	2.6	0.54	0.82	31.1	1.88	1	0.7	46.6	2.68	0.71	0.87	man	72	HDF	25	<6	82	4.45	816		138	38	24	120	42	83.5	81.9	138	58	119	49	83.6		25.1	119	76
41.3	2.26	1.1	0.83	38.1	2.37	0.33	0.69	40.3	2.6	0.39	0.77	40.4	2.27	1.22	0.83	35.3	2.19	1.13	0.76	31.9	2.15	0.39	0.68	vrouw	40	HDF	21	<6	48	5.68	1950		138	78	18	134	86	47.1		115	78	123	84	47.2		22.9	133	81	114
41.1	2.43	1.03	0.97	37.3	2.41	1.24	0.78	42	2.42	1.32	0.97	47	2.63	1.43	0.84									man	56	HDF	26	<6	72	7.76	1043	23.9	122	71	14	145	69	73		104	52	177	74	72.9			96	66	99
32	2	1.16	0.93	43.5	2.6	0.7	0.82	35.4	2.13	1.42	0.99	40.1	2.57	0.65	0.81	26.6	1.64	0.92	0.71	40.1	2.57	0.65	0.81	man	82	HDF	26	9.9	68.5	5.61	1126	18.9	75	39	116	90	43	71.9	68.2	71	36	103	51	70.4	68.4		77	37	94
26.9	1.83	0.97	0.81	43.7	2.41	0.63	0.84	36.8	2.12	0.97	0.9	42.5	2.46	0.75	0.9	37	2.17	1.17	0.94	39.6	2.48	0.58	0.86	man	79	HD	24	<6	64.5	3.3	hemoglide	nvt	124	59	26	148	79	66	64.4	126	73	137	74	66	64.5	nvt	130	73	126
45.9	2.41	1	0.74	40.1	2.23	0.47	0.66																	vrouw	76	HD	21	<6	53.5	5.05	876	nvt	129	65	33	117	53	53.8
36	2.21	1.56	0.81	31.1	2.32	0.7	0.73	35.4	2.29	1.25	0.76	38.2	2.5	0.52	0.74	36.4	2.3	1.08	0.78	40.1	2.52	0.51	0.76	man	80	HDF	24	9.1	85	4.68	1343		118	69	38			85.1	85.7	117	66	126	68	87.2	87.5		112	59	128
44.6	2.34	1.22	0.65	39	2.42	0.69	0.75	43.9	2.33	1	0.64	43.9	2.57	0.67	0.77	45.9	2.41	1	0.74	42	2.56	0.6	0.77	man	56	HDF	26	6.8	118	3.63	1833		98	70	11			115.7	116	110	76	99	63	116.1	116	26.2	120	76	130
25.8	2.01	1.47	0.67	31.5	2.42	0.91	0.77	30.8	2.15	1.13	0.73	30.2	2.34	0.75	0.73	30.8	2.15	1.02	0.76	29.2	2.29	0.71	0.7	man	68	HDF	24	69	89	3.72	1563	20.7	148	76	4	125	90	89.5	89.1	142	71			89.5	89.7	19.6	138	76	135
25.3	2.02	1.8	0.79	27.6	2.11	0.76	0.72	24.9	2.02	1.31	0.8	30.2	2.16	0.63	0.75	25.7	2.02	1.05	0.79	30.9	2.25	0.58	0.76	vrouw	70	HD	24	78	81	3.67	hemoglide	nvt	108	49	7	146	72	83	81	77	34	110	46	82.7	81	nvt	89	50	113
40.3	2.14	1.18	1.16	45.9	2.56	0.49	0.83	40.6	2.19	1.71	1.1	43.8	2.48	0.56	0.81	41.9	2.25	0.94	1.05	41.1	2.4	0.45	0.76	vrouw	79	HD	25	<6	78	5.48	516	nvt	125	51	97	95	48	79.9	78	111	52	120	78	78.6	77.7	nvt	114	51	100
35	2.35	2.86	1.07	40.7	2.65	0.9	0.86	36.6	2.32	2.76	1.11	35.9	2.46	0.88	0.82									vrouw	49	HD	23	7.9	74	4.84	1410	nvt	164	87	32	133	60	77	74	180	86	134	50	78.3	75.3	nvt
40.7	2.38	1.34	0.83	42.8	2.61	0.69	0.78	38.8	2.41	1.32	0.85	38.4	2.3	0.59	0.7	37.9	2.31	0.9	0.9	42.1	2.57	0.75	0.78	man	82	HD	26	<6	73.5	3.77	1150	nvt	154	66	91	162	71	74.8	73.3	124	67	176	76	74.6	73.5		155	73	150
38.4	2.36	1.5	1.21	41.2	2.44	0.63	0.89	36.6	2.22	1.79	1.15	39.9	2.4	0.65	0.82	36	2.22	1.61	1.11	40.6	2.39	0.6	0.83	man	82	HDF	25	8.8	59	4.58	hemoglide		92	61	16	71	49	60.8	59	91	56			60.1			86	55	76
36.3	2.17	2.14	1.07	44.6	2.51	0.92	0.83	34.2	2.1	1.92	1.01	45.2	2.41	0.82	0.82	38.5	2.25	1.77	1.06	41.4	2.51	0.96	0.83	man	82	HD	23	8.3	69.5	4.42	1233	nvt	103	50	65	83	37	71.3	69.6			87	54	69.4	68.2	nvt	78	41
38.8	2.22	1.44	1	45.7	2.46	0.93	0.82	43.6	2.24	1.75	0.93	46.9	2.4	0.7	0.76	46.8	2.3	1.39	0.95	48.3	2.5	0.64	0.79	man	61	HDF	24	<6	84.5	4.58	1753	26.5	157	61	42	145	63	87	84.6	164	75	140	65	87	84.5	25.8	156	62	152
40.8	2.29	1.27	0.76	41.2	2.45	0.51	0.73	45.6	2.47	1.09	0.78	38.7	2.38	0.46	0.71	36.6	2.23	0.82	0.71	39.9	2.42	0.45	0.73	vrouw	70	HD	23	<6	81.8	5.09	1066	nvt	142	70	15	142	70	81.8	81.8	115	70	149	66	82.2		nvt	137	80	139
45.1	2.1	1.31	1.08	49.9	2.72	1.07	0.9	43.2	2.34	1.57	0.99	46.4	2.55	0.8	0.78	44.9	2.37	1.54	0.99	48.3	2.69	0.8	0.84	man	63	HD	19	8.2	105	3.26	1720	nvt	121	77	6	105	61	107.8	105.3	118	42	120	62	107	105.5	nvt	106	63
37	2.47	3.06	1.18	38.5	2.73	0.63	0.87	33.2	3.05	2.45	0.98	37.8	2.57	0.63	0.79	39.6	2.66	2.56	1.05	42.1	2.88	0.79	0.88	vrouw	52	HDF	23	7.9	79	1.42	2133	21.1	175	120	70	165	88	77.7	76.3	164	88			77.1		19	161	117	121
30.5	2.21	1.21	1.35	33.4	2.46	0.61	0.9	28.3	2.21	1	1.24	34.6	2.52	0.47	0.85	31.1	2.31	0.87	1.18	34.6	2.52	0.47	0.85	vrouw	77	HDF	22	53	104	5.18	723	20.6	140	45	20	130	40	108	105	132	50	164	44	107.5	104.5		114	37	150
41.2	2.26	1.45	1.24	46.9	2.64	0.83	0.95	39.2	2.2	1.22	1.12	48.7	2.6	0.64	0.9	36.2	2.19	1.07	1.1	45.4	2.5	0.95	1.02	man	82	HD	25	11	67	4.5	756	nvt	142	68	24	142	74	69.2	97.1	132	56	134	70	70.3	67.4	nvt	115	54
								41.4	2.21	1.01	1.07	44.7	2.37	0.58	0.78	38.6	2.09	0.88	1.03	49.8	2.52	0.82	0.9	vrouw	77	HDF	23	<6	74.5	5.5	1583	18.6	161	101	117	166	72	75.7	74.5	166	72			75.8	74.5		166	90
42.5	1.75	1.29	0.89	37.1	2.42	0.74	0.74	43	2.34	1.5	0.89	37.6	2.28	0.58	0.67	37	2.18	1.34	0.87	39.5	2.41	0.64	0.77	vrouw	49	HD	22	<6	56.6	5.11		nvt			18	150	63	55.6		119	72	164	67	55.6		nvt	130	50
37.3	2.29	1.08	0.89	42.9	2.54	0.68	0.8	35.5	2.27	1.39	0.92	40.4	2.45	0.54	0.77	36.7	2.3	1.06	0.89	41.8	2.52	0.56	0.79	vrouw	69	HD	28	7.9	64	7.3	1493	nvt	132	73	40	131	59	65.6	63.8	129	55	115	50	64.9	64	nvt	104	47	102
[truncated: 16 more columns]
